# Supplementary material for: Claudin-11 regulates immunological barrier formation and spermatogonial proliferation through stem cell factor
Source: Commun Biol. 2025 Jan 30;8:148. doi: 10.1038/s42003-025-07592-0 (PMC11782696; doi:10.1038/s42003-025-07592-0)
Supplement: Supplementary file 4 — Supplementary Data 1 [file 42003_2025_7592_MOESM4_ESM.xlsx]

## Sheet: Fig. 1a
		Cldn11+/+	Cldn11+/-	Cldn11-/-
	n=1	111	96	34
	n=2	102	96	29.2
	n=3	86	108.35	27.8
	n=4	95.65	96.8	29.4
	n=5	90	88.35	32.2
	n=6	88.7	102.3	28.2
	n=7		94.05	30
	mean	95.5583	97.4071	30.1143

## Sheet: Fig. 1d
		Cldn11+/-	Cldn11-/-
	n=1	0.910878	0.10742
	n=2	1.12199	0.191696
	n=3	1.29979	0.0500391
	mean	1.11089	0.116385

## Sheet: Fig. 1e
		Cldn11+/-	Cldn11-/-
	n=1	0.00743206	0.0138513
	n=2	0.0194495	0.0344383
	n=3	0.0121751	0.0123386
	mean	0.0130189	0.0202094

## Sheet: Fig. 1f
		Cldn11+/-	Cldn11-/-
	n=1	0.607143	1.04605
	n=2	0.426357	0.743169
	n=3	0.956522	1.35878
	n=4	0.526316	0.82716
	n=5		1.09877
	mean	0.629084	1.01479

## Sheet: Fig. 5a
		(Cldn11+/+ or Cldn11+/-)/(Rag2+/+ or Rag2+/-)	(Cldn11+/+ or Cldn11+/-)/Rag2-/-	Cldn11-/-/(Rag2+/+ or Rag2+/-)	Cldn11-/-/Rag2-/-												CL-11/Rag2 dKO	CL-11/Rag2 dKO		CL-11/Rag2 dKO	CL-11/Rag2 dKO
	n=1	107.35	99.9	30.4	28.1
	n=2	76.35	94.2	28.55	27.8												3.35	3.45		3.75	3.85
	n=3	95.55	81.2	31	31.35
	n=4	105.45	96.85	31.1	24.4
	n=5	89.8	97.65	25.8	26.3
	n=6	101.85	84.1	30.15	28.8
	n=7	91.95	81	30.35	28.25
	n=8	72.4	106.25	29.45	27.85
	n=9	89.25	86.75	30.85	29.45
	n=10	95.6	88.05		26.65
	n=11	90.3	87.2		32.7
	n=12	101.25	95.85		27.15
	n=13	109.25	98.15		28
	n=14		91.35		27.45
	mean	94.3346	92.0357	29.7389	28.1607

## Sheet: Fig. 7d
		Cldn11-/- + BSA	Cldn11-/- + SCF
	n=1	2.10571	7.71483
	n=2	3.23944	8.47607
	n=3	2.09644	9.48352
	n=4	1.03321	5.42516
	n=5	1.49244	6.45081
	n=6	1.76241	3.42989
	mean	1.95494	6.83005

## Sheet: Supplementary Fig. 4
		Cldn11+/-	Cldn11-/-
	n=1	91.3978	88.4211
	n=2	96.2264	88
	n=3	96.063	79.7753
	n=4	80.9524	87.5
	mean	91.1599	85.9241

## Sheet: Supplementary Fig. 5a
		Cldn11+/-	Cldn11-/-
	n=1	0.25522	0.19634
	n=2	0.243242	0.260095
	n=3	0.222377	0.164182
	mean	0.24028	0.206872

## Sheet: Supplementary Fig. 5b
		Cldn11+/-	Cldn11-/-
	n=1	0.296313	0.353704
	n=2	0.422114	0.365989
	n=3	0.402362	0.267324
	mean	0.373596	0.329006

## Sheet: Supplementary Fig. 7b
		P10
		Cldn11+/-	Cldn11-/-
	n=1	6.1	6.5
	n=2	4.45	5.65
	n=3	5.1	6.6
	n=4	5.25	4.85
	n=5	6.6
	n=6	5.4
	n=7	6.25
	mean	5.59286	5.9
		P20
		Cldn11+/-	Cldn11-/-
	n=1	19.85	18.75
	n=2	22.8	16.5
	n=3	18.15	13.5
	n=4	18.05
	n=5	17.5
	n=6	13.8
	mean	18.3583	16.25
		P30
		Cldn11+/+ or Cldn11+/-	Cldn11-/-
	n=1	41.15	36.6
	n=2	53.7	40.55
	n=3	32.55	23.7
	n=4	31.75	31.35
	n=5	39.2
	mean	39.67	33.05

[truncated: 1 more sheets: Supplementary Fig. 10a]
